# Supplementary material for: Electronic Tongue Coupled to an Electrochemical Flow Reactor for Emerging Organic Contaminants Real Time Monitoring
Source: Sensors (Basel). 2019 Dec 4;19(24):5349. doi: 10.3390/s19245349 (PMC6960797; doi:10.3390/s19245349)
Supplement: Supplementary file 1 [file sensors-19-05349-s001.zip]

Archive with 2 entries (2 files):
- Supplementary Data .pdf
- __MACOSX/._Supplementary Data .pdf
